# Supplementary material for: Risk and protective factors for health behaviour in adolescence in Europe
Source: Sci Rep. 2023 Oct 30;13:18638. doi: 10.1038/s41598-023-45800-1 (PMC10616169; doi:10.1038/s41598-023-45800-1)
Supplement: Supplementary file 1 — Supplementary Information. [file 41598_2023_45800_MOESM1_ESM.xlsx]

## Sheet: data
id	country	H1Totalpharmaceuticalexpenditureasoftotalhealthexpenditure	H2TotalhealthexpenditureasofGDP	H3Abortionsper1000livebirthsageunder20years	H4Generalpaediatriciansper100000population	H5Incidenceofcancerper100000	H6Infantdeathsper1000livebirths	H7Personsreportingachronicdisease2011	H8Personsreportingachronicdisease1524years	H9Currentexpenditureonpreventivehealthcareperinhabitant2019	H10Selfreportedunmetneedsforhealthcare1619	H11Proportionofexpenditureofhealthcarebudgetsonmentalhealthcare	M1Incidenceofmentaldisordersper100000	M2Selfperceivedhealthverygood16	M3Percentageofyoungpeople1113and15yearsoldwhoreporthighlifesat	M4Suicideandintentionalselfharm1529yearsper100000population	M5Suicideandintentionalselfharm014yearsper100000population	SE1Meanageofwomenatchildbirthandatbirthoffirstchild	SE2Percentageofyoungpeople15yearsoldwhousedacondomatlastinterco	SE3Seeingsexualimagesonlineinthepastyear1516yr	SE4Adolescentpregnancyrateper1000women92016	SO1Childrenagedlessthan18atriskofpovertyorsocialexclusion	SO2Crudedivorcerate	SO3Percentageofyoungpeople1113and15yearsoldwhoagreethattheirclas	SO4Percentageofyoungpeople1113or15yearsofagewhohavebeenbullieda	SO5PercentageofChildrenatriskofpovertyorsocialexclusion	SO6Experiencedatleastonecriterionoftheexcessiveinternetuse	SO7Negativeonlineexperiencesinthepastyear1516yr	SO8Rateofchildrenininstitutionalcareper1000002021	ED1Ratioofpupilsandstudentstoteachersandacademicstaff	ED2Earlyleaversfromeducationandtraining	ED3ofpopulationwithprimaryeducationonlyaged25years	ED4Literacyrateinpopulationaged15years	ED5Underachievementrateinsciencein2018	L1Psychoactivesubstanceuse1529yearsper100000population	L2Drugdependenceandtoxicomania1529yearsper100000populatio	L3Purealcoholconsumptionlitrespercapitaage15	L4Percentageofyoungpeople13yearsofagewithoverweightorobesityus	L5Percentageofunderweight1625yearsold	L6Proportionof15yearoldchildrensmokingdaily	L7Frequencyofdrinkingsugarsweetenedsoftdrinksatleastonceaday	L8Performinghealthenhancingaerobicandmusclestrengtheningphysi	L9Percentageofchildreninhouseholdswhereatleastonechilddoesnotp	L10Frequencyofbreakfastconsumptionamong6–9yearoldsconsumed	L11Minimumagetopurchasespirits	L12Minimumageofcriminalresponsibility	L13Averagenumberofcaloriesavailableperpersonperdaykcal	L14Averageamountoffruitsandvegetablesavailableperpersonperyearkg	SE5Legalaccesstoabortionwithoutparentalconsentforadolescentsun
1	BEL	14	10.76	861.48	13	599.86	3.17	7.3	3	71	1.5	6	629.78	30	81	10	0.25	28.8	35	70	6.2	23.5	2.1	80	19	23.2	37	54	828	12.8	8.8	10.9	99	20.0071	0.23	0.23	9.42	14	12.8	15.7	37.3	13.6	27.1	68	16	12	3774	236.04	#NULL!
2	CHE	9.4	11.3	1692.48	19	519.32	3.6	5.7	13.1	190	0.7	3	605	33.1	88	7.28	0.4	30.7	82	75	2.9	20.7	2	80	16	18.8	54	52	500	11.5	4.9	2.8	99	14.5555	0.24	0.12	9.28	13	13.3	18.7	13	13	9	65	18	15	3364	173.43	2
3	CZE	20	7.5	492.98	12	954.12	2.81	4.4	1.7	41	0.5	4.1	1128.61	26.4	83	10.19	0.47	28.2	74	79	11.8	16.4	2.4	56	7	13.5	37	50	1429	19.1	6.6	3.4	99	18.7647	0.11	0.05	12.92	20	5.3	22	18.9	21	33.3	78	18	15	3239	134.14	2
4	DEU	14.1	11.3	558.94	12	609.68	3.41	11.6	9.6	162	0.1	10	1726.63	18	87	6.56	0.15	29.4	72	60	9.2	20.6	2	87	11	24	22	11	1080	15.3	10.3	3.5	99	19.6008	0.66	0.56	10.96	15	10	14.8	17.4	43.2	22	85	18	14	3557	168.29	1
5	DNK	6.7	10.4	2574.47	7	743.72	3.29	10	14.7	131	0.7	8	590.72	26.4	88	6.72	0.1	29.3	60	60	2.5	14	3	77	9	14.1	40	28	982	12	7.5	7.3	99	18.6558	0.27	0.27	9.51	8	4.1	14.1	15	42.1	19	96	18	15	3368	154.31	2
6	ESP	17.4	9.3	1216.54	26	540.5	2.73	5.7	1.5	51	0.6	5	1200	15.5	94	4.11	0.11	30.8	63	76	7.2	33.7	2.1	64	8	29.5	36	41	500	13.6	19	15.3	97.4	21.2747	0.03	0.03	10.81	20	12.6	14.8	12.8	23.6	41.8	93	18	14	3274	234.72	1
7	EST	17.9	6.7	1258.06	13	679.78	2.4	7	7.2	51	0.4	3	1965.62	9.3	90	11.58	1	27.5	72	45	10.5	19.7	2.5	69	26	18.2	24	35	680	13.2	11.4	9.7	99	8.7576	0.34	0.35	15.61	15	12	22	5.5	18.2	29.4	64	18	14	3142	178.35	2
8	FIN	13.2	9.1	1367.73	9	630.22	1.95	8.8	14.1	157	0.1	3	61.13	20.2	89	16.26	0.32	29	73	59	5.5	14.1	2.5	78	14	12.9	29	29	1141	13.3	7.9	10	99	12.887	1.07	1.07	8.44	20	5.3	19.8	11.2	42.1	23.3	80	20	15	3339	154.98	1
9	FRA	15.6	11.6	2041.26	12	597.87	3.42	7.7	4.1	75	1.1	5	1700	21.9	83	6.38	0.21	28.5	79	31	5	23.8	1.9	60	14	22.9	37	17	1123	19.6	8.8	13.9	99	20.4996	0.21	0.13	11.74	14	19.7	20.4	20.8	20.8	30.3	84	18	13	3532	192.45	2
10	GBR	10.5	9.7	1040.55	16	557.97	3.88	4.8	8.1	185	0.1	12	1000	30.9	90	7.05	0.04	28.9	62	46	13.7	27.9	1.8	56	13	29.9	44	20	741	16.9	11.2	0.2	99	17.5	0.34	0.29	9.69	21	8.1	9.4	14	40.2	43.4	55	18	10	3374	164.11	2
11	GRC	26.7	8.45	301.91	30	526.2	4.18	3.8	0.4	19	1.1	3	1500	15.5	94	2.3	0.06	30.3	83	40	9.2	37.2	1	58	6	33.3	30	23	114	9.3	6.2	26.7	96.9	25.11	0.06	0.06	6.68	22	4.1	17.5	7	22	51.7	50	18	15	3336	259.03	1
12	HRV	18.6	7	165.75	19	573.66	4.29	11.6	2.3	28	0.5	6.8	1900	25.3	91	8.16	0.47	28.5	65	55	9.6	24.4	1.7	77	8	23.7	42	23	505	14.1	2.8	7.7	98	25.3681	0.13	0.13	10	20	6.6	27.4	17.3	20.9	30.1	77	18	14	3128	331.61	2
13	HUN	33.4	7.8	668.42	27	1031.11	3.95	4	2.7	30	0.6	8	258.56	17.5	88	7.21	0.07	27.8	78	58	24.8	38.6	2	69	12	23.8	23	16	1212	11	12.4	2.4	99.3	24.104	0.11	0.05	11.28	19	14.3	25.8	24.5	27.8	58.7	65	18	14	3251	150.79	2
14	IRL	17.5	8.9	491	9	480.42	3.43	3.9	3.4	129	0.9	7	500	41.9	93	11.01	0.21	30.1	64	36	7.4	26.8	0.7	88	8	23.9	41	25	492	14.5	6	10.9	99	17.0265	2.57	4.38	11.3	12	5.7	11.8	13.7	36.3	55.4	93	18	12	3572	159.14	1
15	ITA	17.6	8.7	1107.1	29	592.24	2.95	5.3	1.2	122	2.8	5	517.47	10.5	88	3.51	0.11	31	72	48	4.8	32.7	1.6	74	6	30.6	25	19	274	11.6	13.8	16.8	98.3	25.2	0.11	0.06	7.1	23	2.4	21.9	7.4	17.4	51.8	70	18	14	3472	253.21	#NULL!
16	LTU	27.2	6.64	244.62	27	645.57	4.54	7	3.1	32	0.1	7	3072.21	6.6	89	17.51	0.98	27.3	57	38	13.3	33.2	3.1	61	29	28	15	32	2091	10.5	4.8	3.9	99.5	22.1846	0.52	0.18	13.47	14	14.3	34.4	9.8	32.6	45.8	55	18	14	3398	156.33	1
17	LVA	27.4	6.2	419.75	13	582.54	3.69	8.4	6.8	28	4.2	5	478.13	5.1	87	13.82	0.68	26.8	71	38	15.4	25.9	3.1	58	26	22.5	15	30	2119	11.4	10	0.8	99.8	18.4903	0.79	0.23	11.3	17	11.5	32	3.3	23.4	45.6	74	18	14	3226	174.78	2
18	NLD	7.7	10.9	2401.49	9	664.45	3.46	8.3	7.3	158	0.1	8	800	22.5	92	6.69	0.29	29.8	78	36	3	17.2	2	86	10	15.3	30	26	880	16.8	8	8.7	99	20.0384	0.12	0.06	8.29	11	13.5	15	3.6	27	21.5	79	18	12	3241	176.56	#NULL!
19	NOR	6.9	9.6	1747.81	14	622.67	2	8.4	10.9	179	0.8	3	600	28.7	93	11.62	0.21	29	31	77	3.9	14.2	1.9	86	9	11.9	34	29	900	13.5	10.9	0.4	99	18.73	0.09	0.09	6.03	14	10.7	8.8	10	45.9	15.6	89	20	15	3407	155.24	2
20	POL	22.5	6.9	6.36	13	427.15	3.98	4.2	1.1	19	0.8	3	1059.61	15.9	85	10.2	0.29	27.2	28	62	12	23.5	1.7	58	17	17.5	34	36	1788	11.4	5.2	13.9	99.7	13.8423	0.32	0.03	10.43	19	10.3	15.7	25.5	14.9	39.6	85	18	13	3451	178.21	1
21	PRT	17.9	10.2	756.34	18	487.67	3.25	12.2	5	35	1.3	4.5	2300	8.7	87	3.69	0.12	29.6	73	58	7.9	27.5	2.2	75	17	21.9	31	25	356	13.1	14	36.9	91.4	19.5608	0.06	0.06	10.37	21	11.7	11.4	13.1	12.3	62	76	18	16	3381	275.29	2
22	RUS	37	4.32	344.17	21	417.84	6.05	6.1	8.1	12	0.6	3	303.09	15	85	16.5	0.6	28.4	67	45	21.5	27	3.9	62	27	23.1	37	52	1673	19	12.2	5.5	99.5	19.67	0.4	1	7.73	17	6	19.2	10	12.4	25	93	18	14	3339	149.79	2
23	SRB	33.3	9	230.37	20	564.25	5.38	4.3	0.6	21	2.6	4	3896.8	23.7	89	4.37	0.45	27.8	68	84	15.4	34.5	1.3	71	10	19.8	25	41	100	15.2	7	7	98.6	19.32	0.22	0.15	7.31	19	5.5	9.5	14.8	12.8	30	66	18	14	2811	206.74	2
24	SVK	27.4	7.9	134.34	20	603.65	5.78	4.3	1.7	10	0.6	2	1365.34	22.3	88	5.96	0.12	27	68	49	26.2	24.5	1.7	60	16	23.8	7	10	1318	17.1	7.4	0.5	99	29.3017	0.08	0.09	9.91	19	3.3	20.5	9.5	21.9	40.6	68	18	14	2831	116.24	1
25	SVN	18.3	8.5	1203.3	26	740.8	2.05	7.9	8.9	62	0.6	6	1100	20.3	91	11.51	0.35	28.8	71	40	4.1	14.5	1.2	86	13	11	30	40	324	14.3	4.9	2.2	99.6	18.83	0.26	0.26	10.51	22	10.5	19.9	11.6	33.9	26.1	62	18	14	3164	198.44	2
26	SWE	12.1	9.5	2382.02	10	683.73	2.56	11.7	15.2	165	0.5	11	1100	29.1	91	9.81	0.29	29.2	61	38	4.4	19.7	2.4	88	4	19.9	38	23	872	13.1	7.4	9.3	99	19.0074	0.1	0.1	7.15	15	3.8	12.6	10.7	44.5	26.6	91	18	15	3192	156.66	2
27	UKR	4.2	7.8	218.13	27	301.02	8.06	8.1	8	18	0.5	3	435.84	15	88	14.65	0.6	25.4	80	42	23.2	26	3.1	63	17	21.1	30	20	1300	10.3	11.4	3.6	99.6	17.024	0.33	1.06	5.72	14	4.4	30.8	10	13.2	27	80	18	14	3091	220.44	1
[truncated: 7 more columns]
